# Supplementary material for: Computational analysis of crosstalk between transcriptional regulators and RNA-binding proteins suggests mutual regulation of polycomb proteins and SRSF1 influencing adult hippocampal neurogenesis
Source: Discov Ment Health. 2023 Mar 6;3(1):7. doi: 10.1007/s44192-023-00034-5 (PMC10501017; doi:10.1007/s44192-023-00034-5)
Supplement: Supplementary file 1 — Supplementary file1 (XLSX 58 KB) [file 44192_2023_34_MOESM1_ESM.xlsx]

## Sheet: AHN genes-MANGO
S. No.	Gene
S. No.	Gene
1	Abca2
2	Ace2
3	Ache
4	Ackr3
5	Adcyap1
6	Adra1a
7	Adra1b
8	Adra2a
9	Adra2c
10	Adrb3
11	Ager
12	Agtr1a
13	Ahr
14	Akt1
15	Alk
16	Apc
17	Apoe
18	App
19	Aqp4
20	Ar
21	Arc
22	Arntl
23	Ascl1
24	Atf2
25	Atm
26	Atp6ap2
27	Bax
28	Bbc3
29	Bcl11b
30	Bcl2
31	Bcl2l1
32	Bcl2l11
33	Bdkrb1
34	Bdkrb2
35	Bdnf
36	Birc5
37	Bmp4
38	Bmpr1a
39	Bmpr1b
40	Braf
41	Brinp1
42	Btc
43	Btg1
44	Btg2
45	Cacna1c
46	Cacna1d
47	Calb1
48	Calb2
49	Calu
50	Camk2a
51	Casp1
52	Casp3
53	Casp6
54	Casp7
55	Casp9
56	Ccdc88a
57	Ccnd1
58	Ccnd2
59	Ccnd3
60	Cd24a
61	Cdc42
62	Cdk2
63	Cdk4
64	Cdk5
65	Cdk5r1
66	Cdk6
67	Cdkn1a
68	Cdkn1b
69	Chd7
70	Chrm1
71	Chrm4
72	Chrna7
73	Chrnb2
74	Cit
75	Cnga1
76	Cnga2
77	Cnr1
78	Cnr2
79	Cntf
80	Cntfr
81	Coro1a
82	Cr2
83	Creb1
84	Crebbp
85	Crhr1
86	Csf3
87	Cst3
88	Ctnnb1
89	Cxcl12
90	Cxcr4
91	Cyp27b1
92	Dab1
93	Dbh
94	Dbi
95	Dbn1
96	Dcc
97	Dcx
98	Dgcr8
99	Dicer1
100	Disc1
101	Dkk1
102	Dld
103	Dlst
104	Dmd
105	Dnm1l
106	Dnmt1
107	Dpysl3
108	Draxin
109	Drd2
110	Drd3
111	Dsp
112	Dynlt1b
113	Dyrk1a
114	E2f1
115	E2f3
116	Efnb2
117	Efnb3
118	Egf
119	Egr1
120	Emx1
121	Entpd2
122	Eomes
123	Epha4
124	Epha5
125	Ephb1
126	Ephb2
127	Ephb3
128	Ephb4
129	Epo
130	Epor
131	Esr1
132	Esr2
133	Faah
134	Fabp3
135	Fabp5
136	Fabp7
137	Fas
138	Ffar1
139	Fgf1
140	Fgf2
141	Fgfr1
142	Fgfr2
143	Fgfr3
144	Flt1
145	Fmr1
146	Fos
147	Fosb
148	Foxg1
149	Foxn1
150	Frzb
151	Fst
152	Fut4
153	Fxn
154	Fxr2
155	Fzd1
156	Gabra1
157	Gad1
158	Gadd45b
159	Gdnf
160	Gfap
161	Gh
162	Ghr
163	Ghrl
164	Ghsr
165	Gjb1
166	Gli1
167	Gli2
168	Gli3
169	Glp1r
170	Gmnn
171	Gpx1
172	Grasp
173	Gria1
174	Gria2
175	Grin1
176	Grin2a
177	Grin2b
178	Grm1
179	Grm2
180	Grm5
181	Grn
182	Gsk3b
183	Gsn
184	Hap1
185	Hbegf
186	Hes5
187	Hmgb1
188	Hmgb2
189	Homer1
190	Hopx
191	Hras
192	Hsf1
193	Htr1a
194	Htr1b
195	Htr2a
196	Htr2c
197	Htt
198	Id1
199	Ifna
200	Ifna1
201	Ifnar1
202	Ifnar2
203	Igf1
204	Igf2
205	Igfbp1
206	Il17a
207	Il1b
208	Il2
209	Il6
210	Inhba
211	Ins2
212	Insm1
213	Itgam
214	Jag1
215	Kdm1a
216	Kdr
217	Kif3a
218	Klf9
219	Lamb1
220	Lef1
221	Lep
222	Lepr
223	Lgals1
224	Lhb
225	Lhcgr
226	Lif
227	Lipg
228	Lmna
229	Lmnb1
230	Lmnb2
231	Lpar1
232	LRP2
233	Lrrk2
234	Map2
235	Map2k5
236	Mapk1
237	Mapk7
238	Mapt
239	Mas1
240	Mbd1
241	Mcfd2
242	Mecp2
243	Mif
244	Mir223
245	Mmp13
246	Mmp2
247	Mmp9
248	Msl1
249	Mtor
250	Mycn
251	Myd88
252	Nae1
253	Nampt
254	Ncam1
255	Nde1
256	Ndel1
257	Ndrg2
258	Nefh
259	Nes
260	Neuna60
261	Neurod1
262	Neurod2
263	Neurog2
264	Nf1
265	Nfatc4
266	Nfkb1
267	Ngf
268	Ngfr
269	Nog
270	Nos1
271	Nos2
272	Nos3
273	Notch1
274	Notch2
275	Notch3
276	Npas3
277	Npy
278	Npy1r
279	Nr1d1
280	Nr2e1
281	Nr3c1
282	Nr3c2
283	Ntf3
284	Ntf5
285	Ntrk2
286	Odc1
287	Olig2
288	Oprm1
289	Oxt
290	Pafah1b1
291	Pax6
292	Pcmt1
293	Per2
294	Pet1
295	Pgf
296	Pgr
297	Phox2a
298	Phox2b
299	Plau
300	Plcb1
301	Plcg1
302	Ppara
303	Prkdc
304	Prl
305	Prlr
306	Prnp
307	Prom1
308	Prox1
309	Psen1
310	Ptch1
311	Pten
312	Ptgs1
313	Ptgs2
314	Ptn
315	Ptprf
316	Ptprz1
317	Rac1
318	Rag1
319	Rara
320	Rasgrf1
321	Rb1cc1
322	Rbpj
323	Rdx
324	Rela
325	Reln
326	Rest
327	Rhoa
328	Rrm1
329	S100b
330	Sct
331	Serpine2
332	Serpinf1
333	Shh
334	Sirt1
335	Slc12a2
336	Slc12a5
337	Slc18a2
338	Slc1a2
339	Slc1a3
340	Slc30a3
341	Slc6a4
342	Slc7a11
343	Smad2
344	Smad3
345	Smad7
346	Smo
347	Snca
348	Socs2
349	Sorl1
350	Sox1
351	Sox11
352	Sox2
353	Sox21
354	Sox3
355	Sox4
356	Sparc
357	Spp1
358	Srr
359	St8sia1
360	St8sia2
361	St8sia4
362	Stat3
363	Syn3
364	Syp
365	Tac1
366	Tacr1
367	Tap1
368	Tbr1
369	Tcra
370	Tdo2
371	Tet1
372	Tgfb1
373	Tgfbr2
374	Thra
375	Thrb
376	Tlr2
377	Tlr3
378	Tlr4
379	Tnf
380	Tnfrsf1a
381	Tnfrsf1b
382	Tnfsf13b
383	Tor1a
384	Tph1
385	Tph2
386	Tpo
387	Trp53
388	Trp63
389	Trp73
390	Tuba1a
391	Ube3a
392	Vegfa
393	Vegfb
394	Vgf
395	Vipr2
396	Wnt3a
397	Wnt7a

## Sheet: Mouse RBPs
S. No.	RBP
1	A1CF
2	A2BP1
3	AC098722.1
4	AC115361.1
5	AC116389.1
6	AC121911.2
7	AC123665.1
8	AC131120.3
9	AC132586.1
10	AC140256.1
11	AC153137.1
12	AC154435.1
13	AC154808.1
14	AC158589.1
15	AC164700.2
16	AC165968.1
17	AC166351.1
18	ACIN1
19	ACO1
20	AKAP1
21	ALKBH8
22	ANKHD1,
23	ANKRD17,
24	APTX
25	ASCC1
26	B020018G12RIK
27	BICC1
28	BOLL
29	BRUNOL4
30	BRUNOL5
31	BRUNOL6
32	BX511012.1
33	C430048L16RIK
34	CAAA01160968.1.8431.1
35	CARHSP1
36	CCAR1
37	CELF1
38	CELF3
39	CHERP
40	CIRBP
41	CNOT4
42	CPEB1
43	CPEB2
44	CPEB3
45	CPEB4
46	CPNE1
47	CPSF4
48	CPSF4L
49	CPSF6
50	CPSF7
51	CSDA
52	CSDC2
53	CSDE1
54	CSTF2
55	CSTF2T
56	CT485788.3
57	CUGBP1
58	CUGBP2
59	D11BWG0517E
60	D19BWG1357E
61	DAZ3
62	DAZAP1
63	DAZL
64	DDX43
65	DGKQ
66	DHX57
67	DHX8
68	DKC1
69	DNAJC17
70	DND1
71	DPPA5A
72	DUS3L
73	E130201H02RIK
74	EIF2S1
75	EIF3B
76	EIF3G
77	EIF4B
78	EIF4G2
79	EIF4H
80	ELAVL1
81	ELAVL2
82	ELAVL3
83	ELAVL4
84	ENOX1
85	ENOX2
86	ENSG00000180771
87	ENSG00000213250
88	ENSG00000215042
89	ENSG00000215492
90	ENSG00000231942
91	ENSG00000249536
92	ENSG00000250177
93	ESRP1
94	ESRP2
95	EWSR1
96	FMR1
97	FUBP1
98	FUBP3
99	FUS
100	FUSIP1
101	FXR1
102	FXR2
103	G3BP1
104	G3BP2
105	GM382
106	GRSF1
107	GTF3A
108	HDLBP
109	HELZ
110	HNRNPA0
111	HNRNPA1
112	HNRNPA1L2
113	HNRNPA2B1
114	HNRNPA3
115	HNRNPAB
116	HNRNPC
117	HNRNPCL1
118	HNRNPD
119	HNRNPDL
120	HNRNPF
121	HNRNPH1
122	HNRNPH2
123	HNRNPH3
124	HNRNPK
125	HNRNPL
126	HNRNPLL
127	HNRNPM
128	HNRNPR
129	HNRNPU
130	HNRPDL
131	HNRPDL
132	HNRPLL
133	HTATSF1
134	HUR
135	IGF2BP1
136	IGF2BP2
137	IGF2BP3
138	ILF2
139	IREB2
140	KHDRBS1
141	KHDRBS2
142	KHDRBS3
143	KHSRP
144	KIN
145	KRR1
146	LARP1
147	LARP1B
148	LARP4
149	LARP4B
150	LARP6
151	LARP7
152	LEMD3
153	LENG9
154	LGTN
155	LIN28
156	LIN28A
157	LIN28B
158	LSM1
159	LSM10
160	LSM11
161	LSM2
162	LSM3
163	LSM4
164	LSM6
165	LSM7
166	LSMD1
167	MATR3
168	MBNL1
169	MBNL2
170	MBNL3
171	MCM3AP
172	MCTS1
173	MCTS2
174	MEX3A
175	MEX3B
176	MEX3C
177	MEX3D
178	MKI67IP
179	MKRN1
180	MKRN2
181	MKRN3
182	MSI1
183	MSI2
184	MTHFSD
185	MYEF2
186	NAA38
187	NCL
188	NIP7
189	NOL8
190	NONO
191	NOVA1
192	NOVA2
193	NSUN6
194	NUFIP1
195	NUPL2
196	PABPC1
197	PABPC1L
198	PABPC2
199	PABPC3
200	PABPC4
201	PABPC5
202	PABPC6
203	PABPN1
204	PABPN1L
205	PARN
206	PARP12
207	PARP14
208	PCBP1
209	PCBP2
210	PCBP3
211	PCBP4
212	PDCD11
213	PNO1
214	PNPT1
215	POLDIP3
216	POLR2G
217	PPARGC1A
218	PPARGC1B
219	PPIE
220	PPIL4
221	PPP1R10
222	PPRC1
223	PRPF3
224	PRR3
225	PRR8
226	PSPC1
227	PTB3
228	PTBP1
229	PTBP2
230	PTBP3
231	PUF60
232	PUM1
233	PUM2
234	QKI
235	RALY
236	RALYL
237	RAVER1
238	RAVER2
239	RBFOX1
240	RBFOX2
241	RBFOX3
242	RBM10
243	RBM11
244	RBM12B
245	RBM14
246	RBM15
247	RBM15B
248	RBM16
249	RBM17
250	RBM18
251	RBM19
252	RBM20
253	RBM22
254	RBM23
255	RBM24
256	RBM25
257	RBM26
258	RBM27
259	RBM28
260	RBM3
261	RBM34
262	RBM38
263	RBM39
264	RBM4
265	RBM41
266	RBM42
267	RBM43
268	RBM44
269	RBM45
270	RBM46
271	RBM47
272	RBM4B
273	RBM5
274	RBM6
275	RBM7
276	RBM8A
277	RBM9
278	RBMS1
279	RBMS2
280	RBMS3
281	RBMX
282	RBMX2
283	RBMXL2
284	RBMXRT
285	RBMY1A1
286	RBPMS
287	RBPMS2
288	RC3H1
289	RC3H2
290	RCAN2
291	RDBP
292	RDM1
293	REFBP2
294	RNF113A1
295	RNPC3
296	RNPS1
297	ROD1
298	RP23-425K3.1
299	RPS3
300	RRP7A
301	SAFB2
302	SAMD14
303	SAMD4
304	SAMD4A
305	SAMD4B
306	SART3
307	SETD1A
308	SETD1B
309	SF1
310	SF3A1
311	SF3B4
312	SF4
313	SFPQ
314	SFRS1
315	SFRS11
316	SFRS12
317	SFRS13A
318	SFRS13B
319	SFRS14
320	SFRS15
321	SFRS16
322	SFRS17B
323	SFRS2
324	SFRS3
325	SFRS4
326	SFRS5
327	SFRS6
328	SFRS7
329	SFRS8
330	SFRS9
331	SLBP
332	SLTM
333	SNRNP35
334	SNRNP70
335	SNRPA
336	SNRPB2
337	SNRPC
338	SNRPD1
339	SNRPD2
340	SNRPD3
341	SNRPF
342	SNRPG
343	SNRPN
344	SPEN
345	SRBD1
346	SRRM1
347	SRRM2
348	SRRT
349	SRSF1
350	SRSF10
351	SRSF11
352	SRSF12
353	SRSF2
354	SRSF3
355	SRSF4
356	SRSF5
357	SRSF6
358	SRSF7
359	SRSF8
360	SRSF9
361	SSB
362	STAR-PAP
363	SUPT6H
364	SYNCRIP
365	SYNJ1
366	SYNJ2
367	TAF15
368	TARDBP
369	TDRKH
370	TEP1
371	THOC4
372	THUMPD1
373	THUMPD2
374	THUMPD3
375	TIA1
376	TIAL1
377	TIPARP
378	TMEM63A
379	TNRC4
380	TNRC6A
381	TNRC6B
382	TNRC6C
383	TOE1
384	TRA2A
385	TRA2B
386	TRMT1
387	TRMT2A
388	TRNAU1AP
389	TROVE2
390	TTC14
391	TUT1
392	U2AF1
393	U2AF1L4
394	U2AF2
395	UHMK1
396	UNK
397	UNKL
398	UPF1
399	UPF3B
400	YB-1
401	YBX1
402	YBX2
403	YTHDC1
404	YTHDC2
405	YTHDF1
406	YTHDF2
407	YTHDF3
408	ZC3H10
409	ZC3H11A
410	ZC3H12A
411	ZC3H12B
412	ZC3H12C
413	ZC3H12D
414	ZC3H13
415	ZC3H14
416	ZC3H15
417	ZC3H18
418	ZC3H3
419	ZC3H4
420	ZC3H6
421	ZC3H7A
422	ZC3H7B
423	ZC3H8
424	ZC3HAV1
425	ZC3HAV1L
426	ZCCHC17
427	ZCRB1
428	ZFML
429	ZFP239
430	ZFP36
431	ZFP36L1
432	ZFP36L2
433	ZFP36L3
434	ZFR
435	ZGPAT
436	ZMAT5
437	ZNF326
438	ZNF638
439	ZRANB2
440	ZRSR1
441	ZRSR2

## Sheet: Mouse TRs
S. No.	TR
1	Zfp146
2	Ets1
3	Mxd3
4	Rhox6
5	Zfp82
6	Lef1
7	Hoxa5
8	Ahr
9	Gmeb1
10	E2f5
11	Hoxb5
12	Nr0b1
13	Elf2
14	Rest
15	Zfp644
16	Sox6
17	Gm5294
18	Nfix
19	Tcf7
20	Zbtb22
21	Hoxd8
22	Tbx22
23	Zfp870
24	Zfp872
25	Gm4981
26	Insm2
27	Msx3
28	Nfe2l3
29	Gm28168
30	Rfx4
31	Foxa3
32	Zbtb25
33	Gm28363
34	Foxc2
35	Gabpa
36	Gm10226
37	Hmbox1
38	Zfp707
39	AC113536.1
40	Nanog
41	Zfp459
42	Gm9045
43	Zfp202
44	Hmx3
45	Zfp712
46	Irf5
47	Foxi1
48	Zkscan7
49	Hoxa4
50	Sox17
51	Rhox2h
52	Dux
53	Bhlhe41
54	Baz2b
55	Gm2004
56	Zkscan8
57	Npas3
58	Gm10139
59	Gm9048
60	Glmp
61	Zfp442
62	Zfp105
63	Spi1
64	Esr2
65	Zfp943
66	Gm14443
67	Gm11007
68	Zfp580
69	CT573016.1
70	Zfp36l2
71	Foxa2
72	Myf6
73	Nr1d2
74	Six3
75	Zfp740
76	Nr2e3
77	Foxq1
78	Rere
79	Rhox3a
80	Csrnp1
81	Snai2
82	Prop1
83	Duxf3
84	Myf5
85	Sox9
86	Camta2
87	Sox4
88	Esr1
89	Zfp266
90	Zfp54
91	Hes6
92	Nkx2-1
93	Foxo4
94	Aff1
95	Tbx3
96	Gm44973
97	Zfp748
98	Zfp352
99	Ssrp1
100	Zfp936
101	Arid1a
102	Tcf24
103	Sox2
104	Sox10
105	Thap2
106	Zfp772
107	Bbx
108	Gbx2
109	Rhox3g
110	Hlx
111	Fezf1
112	Eomes
113	Pitx1
114	Zfp866
115	Hoxc4
116	Tal1
117	Gmeb2
118	Ybx3
119	Zfp874a
120	Rxra
121	Atf4
122	Esx1
123	Ascl4
124	Zfp663
125	Zfp941
126	Sox1
127	Arid4b
128	Atf6
129	Lhx8
130	Tcf3
131	Meis3
132	Sox13
133	Litaf
134	Peg3
135	Lrrfip2
136	Srf
137	Lhx5
138	Zfp869
139	Snai3
140	Foxg1
141	Insm1
142	Zfp37
143	Foxo1
144	Zfp846
145	Zfp600
146	Zfhx2
147	Klf7
148	Zfp455
149	Zfp654
150	Id1
151	Tgif2lx1
152	Thap12
153	Gm35315
154	Dlx2
155	Nfatc4
156	Klf1
157	E2f3
158	Zfp787
159	Zfp868
160	Foxj2
161	Zfp61
162	Terf1
163	Egr4
164	Zfp42
165	4930522L14Rik
166	Zfp474
167	Zfp445
168	Gm10772
169	Gm5141
170	Prrxl1
171	Stat1
172	Aff2
173	Glis3
174	Foxo3
175	Foxe1
176	Rex2
177	AW146154
178	Zfp473
179	Mafa
180	Zfp966
181	Zfp148
182	Gm14308
183	Irf2
184	Zfp108
185	Zbtb45
186	Gm21836
187	Nfatc2
188	Ascl5
189	Zfp790
190	Prox2
191	Zbtb8a
192	Nfat5
193	2810021J22Rik
194	Dlx4
195	Zfp651
196	Gm9040
197	Creb3
198	Gm9376
199	Zfp39
200	Cdc5l
201	Sebox
202	Tbx6
203	Cebpd
204	Hes3
205	Smad6
206	Jazf1
207	Hif3a
208	Mef2c
209	Zfp940
210	Zfp808
211	AC166164
212	Otx1
213	Zfat
214	Zfp114
215	Trps1
216	Barhl1
217	Ubtfl1
218	Zic2
219	Rhox2g
220	Rhox2e
221	Gcfc2
222	Myc
223	Zfp457
224	Pou4f3
225	Zfp758
226	Gm14296
227	Pax1
228	Nr1i3
229	Sox5
230	AC168977.1
231	Rit1
232	5430403G16Rik
233	Foxn1
234	Zfp385a
235	Zfp623
236	Mta2
237	Zfp985
238	Atoh1
239	Hey2
240	Hbp1
241	Zfp536
242	Hmgb1
243	Hnf1a
244	Pou4f1
245	Zfp961
246	Thap4
247	Srebf1
248	Pbx3
249	Mafg
250	Ebf3
251	Pitx3
252	Elk1
253	Nr4a3
254	Zbtb43
255	Zscan5b
256	Gm6020
257	Zik1
258	Evx2
259	Arid3b
260	Gm3854
261	Rhox4e
262	Zkscan6
263	Foxp1
264	Gm17655
265	Nfyb
266	Nr3c2
267	Nr5a2
268	Foxa1
269	Ubtf
270	Zfp41
271	L3mbtl4
272	Zfp251
273	Duxbl1
274	Zfp273
275	Tox3
276	Hoxa1
277	Fosb
278	Gm14418
279	Nrf1
280	Foxm1
281	Obox8
282	Hand2
283	Zfp516
284	Gata1
285	Atf6b
286	Zfp408
287	Hmg20a
288	Nfe2l2
289	Arnt
290	Zbtb24
291	Pou4f2
292	Zfp64
293	Rhox4a
294	Ikzf2
295	Ebf2
296	Spic
297	Vax2
298	Zfp949
299	Mafb
300	Zfp292
301	Pax4
302	Nr1i2
303	Zfp969
304	Prox1
305	Zfp275
306	Zfp980
307	Etv2
308	Zbtb38
309	Mef2a
310	Zfp62
311	Arntl
312	Lyl1
313	Zbtb3
314	Mbd1
315	Rarg
316	Erf
317	Twist2
318	Nr0b2
319	Zfp775
320	Ahrr
321	Msx2
322	Klf14
323	Elk3
324	Elk4
325	Tfap2d
326	Atoh7
327	Gm9772
328	Creb3l3
329	Nr4a2
330	Gsx1
331	Nkx2-5
332	Zfp472
333	Rcor3
334	Sp5
335	Gm4881
336	Zfp993
337	Mitf
338	Mycn
339	Tcf21
340	Zfp287
341	Zfp7
342	Hmga1
343	Rhox3e
344	Rhox4a2
345	Prrx2
346	Crx
347	Foxk1
348	Thap1
349	Zfp433
350	Klf5
351	Hhex
352	Zfp618
353	Nfya
354	Plagl2
355	Prdm14
356	Mbd2
357	Setdb2
358	Phox2b
359	Rcor3
360	Zfp507
361	Zfp871
362	Smad1
363	Zfp970
364	Hoxb1
365	Six5
366	Zfp988
367	Mixl1
368	Zfp59
369	Usf1
370	Pms1
371	Ferd3l
372	Hic1
373	Gm3055
374	Ascl3
375	Sohlh2
376	Elf3
377	Zfp850
378	Hoxb2
379	Zkscan2
380	AI854703
381	Zfp142
382	Mtf1
383	Zfp1
384	Sp110
385	Rara
386	Foxd2
387	Baz2a
388	Zfp995
389	Gsx2
390	Rreb1
391	AW822073
392	Sox18
393	Prdm2
394	Ddit3
395	Gm38394
396	Cebpe
397	Zfp30
398	Zscan4d
399	Hoxa10
400	Zfp128
401	Zfp26
402	Zfp296
403	Alx3
404	Trp53
405	Ncor2
406	Zfp960
407	Gm21060
408	Ppara
409	Zfp444
410	Zfp51
411	Gm14393
412	Zfp992
413	Klf3
414	Foxp2
415	Maff
416	Cux2
417	Zfp747
418	Zhx2
419	Gm3604
420	Zscan26
421	Pax7
422	Dach2
423	Foxj1
424	Tal2
425	Smad5
426	Hinfp
427	Zbtb48
428	Dlx6
429	Nkx6-3
430	Zfp612
431	AU041133
432	Zbtb7c
433	Zfp831
434	Zfp944
435	Gm14401
436	Fev
437	Zfp72
438	Ikzf4
439	Zfp91
440	Pax6
441	Zfp407
442	Cphx1
443	Zfp809
444	Crem
445	Rarb
446	Erg
447	Sox15
448	Deaf1
449	Zfp2
450	Hsf2
451	Nr2f2
452	E2f1
453	Tcf23
454	Nfib
455	Hoxb4
456	Hmx2
457	Zfp647
458	Nfkb1
459	Prdm1
460	Zfp964
461	Zfp78
462	Zbtb20
463	Nfil3
464	Zscan4b
465	Sub1
466	Zfp990
467	Ctcf
468	Ovol1
469	Obox3
470	Foxr2
471	Sox30
472	Mkrn2
473	Zfp697
474	Zfp746
475	Zfp235
476	Zfp600
477	Mecp2
478	Nr2c1
479	LO018689.4
480	Evx1
481	Spib
482	Gm14403
483	Hoxa13
484	Spdef
485	Gm32717
486	Gcm2
487	Zfp605
488	Pgr
489	Dlx3
490	Hoxb9
491	Shox2
492	Zfp236
493	Mafk
494	Zfp157
495	Fli1
496	Dmrt1
497	Max
498	Mxd1
499	Hoxc9
500	2610044O15Rik8
501	Rhox2d
502	Prdm12
503	Zfp938
504	Zfp112
505	Tada2b
506	Klf9
507	Zfp169
508	2410141K09Rik
509	Trp63
510	Zfp60
511	Nr3c1
512	Zfp182
513	Zfp646
514	Zkscan5
515	Tead1
516	Hoxa6
517	Nfe2l1
518	Prdm8
519	Zmiz2
520	Ovol2
521	Zfp523
522	Zfp94
523	Mesp2
524	Zfp658
525	Tcf7l1
526	Hdx
527	Barx1
528	Zfp46
529	Bhlhe23
530	Tfam
531	Bach2
532	Zfp109
533	Tox
534	Gm14419
535	Stat6
536	Gfi1b
537	Sox12
538	Gtf3a
539	Lhx6
540	Pou3f3
541	Gm12258
542	Stat3
543	Gm5767
544	Zfp28
545	Pou2f3
546	Zfx
547	Rfx3
548	Dach1
549	Arid5a
550	Satb1
551	Tfap2c
552	Cux1
553	Zfp429
554	Zfp541
555	Smad3
556	Yy2
557	Zfp81
558	Olig1
559	Sox14
560	Pknox2
561	Ctcfl
562	Nobox
563	Tada2a
564	Bcl6
565	Jun
566	Tbx15
567	Tlx2
568	Mzf1
569	Clock
570	Zfp974
571	Ikzf5
572	Zfp90
573	Zfp683
574	Zfp989
575	Foxi2
576	Prdm10
577	Jarid2
578	Nrl
579	Foxe3
580	Csrnp2
581	Tlx1
582	Rcor1
583	Pou3f1
584	Arid3a
585	Lmx1a
586	Tcf4
587	Gm15446
588	Zfp759
589	Zfp947
590	Zfp607b
591	Tbx20
592	Zfp945
593	Zfp84
594	Mef2b
595	Six6
596	Zic5
597	Rorb
598	Nr1h3
599	Mbd4
600	AC153379
601	Arid5b
602	Rxrb
603	Vsx1
604	Zfp953
605	Dbx1
606	Gm28557
607	Foxb1
608	Tsc22d2
609	Sim1
610	Klf10
611	Tsc22d4
612	Mbd3
613	E2f8
614	Rhox2c
615	Zfp141
616	Gm14406
617	Klf2
618	Gm14434
619	Onecut3
620	Zfp689
621	Klf12
622	Zbed4
623	Satb2
624	Mybl1
625	Hnf1b
626	Zfp950
627	Rhox7a
628	Maf
629	Cphx2
630	Zfp286
631	Zfp709
632	Gm4767
633	Hoxc8
634	Klf11
635	Prdm9
636	Usf2
637	Etv3
638	Ybx1
639	Pknox1
640	Gm13212
641	2210418O10Rik
642	Zfp976
643	Duxbl2
644	Foxl2
645	Creb3l4
646	Zbtb14
647	Mlxip
648	Nfxl1
649	Zfp652
650	Zscan4e
651	Sp7
652	Dmrtc2
653	LO018689.1
654	Ebf1
655	Osr2
656	Zfp418
657	Mnt
658	Creb3l1
659	Hoxc12
660	Atf5
661	Prdm16
662	Tfdp2
663	Zhx1
664	Hoxd1
665	Repin1
666	Zbtb46
667	Zfp113
668	Setdb1
669	Gm10509
670	Zfp987
671	Lbx1
672	Zfpm1
673	Gm10770
674	Thap7
675	Mier3
676	Irf9
677	Grhl2
678	Hoxb6
679	Zfp551
680	Olig2
681	E2f2
682	Zfp692
683	Esrra
684	Tfe3
685	Zfp667
686	Pias4
687	En2
688	Zfp120
689	Jund
690	Prdm15
691	Klf15
692	Jund
693	Mycl
694	Zfp800
695	Zfp58
696	Tfap2b
697	Dmrta1
698	Nr1h2
699	Fos
700	Zfp24
701	Nr2c2
702	Ebf4
703	Zbtb18
704	Foxp3
705	Runx3
706	Tfec
707	Gsc2
708	Nfatc1
709	Gm28360
710	Tcfl5
711	Zfp575
712	Zfp956
713	Gm14412
714	Wiz
715	Gm21994
716	T
717	Zfp397
718	Sim2
719	Zfp426
720	Zfp771
721	Gm9049
722	Zfp984
723	Tcf15
724	Arx
725	Zfp882
726	Neurod2
727	Zfp946
728	Gm14139
729	Smarce1
730	Ncor1
731	Zfp189
732	Sp1
733	Nkx2-3
734	Zfp260
735	Rhox4g
736	Aff3
737	Sall2
738	Zfp579
739	Hey1
740	Prdm4
741	Tshz1
742	Zfp768
743	Zfp958
744	Maz
745	Zkscan16
746	Zfp160
747	Zfp963
748	Zfp672
749	Zbtb37
750	D130040H23Rik
751	Zfp13
752	Zfp616
753	Zbtb2
754	Irf1
755	Zbtb26
756	Mlx
757	Sp100
758	Crebzf
759	Zfhx4
760	Ikzf1
761	En1
762	Atf7
763	Pou2f1
764	Grhl1
765	Zscan4-ps1
766	Gm14322
767	Zfp968
768	Zfp383
769	Zfp454
770	Foxi3
771	Smad4
772	Zfp977
773	Irx1
774	Zfp967
775	Sp3
776	Zfp362
777	Zbtb5
778	Zbtb39
779	Zkscan1
780	Etv1
781	Glis2
782	Gm2026
783	Mxi1
784	Ets2
785	Creb1
786	Gm45871
787	Rfx6
788	Smad7
789	Zbtb44
790	Foxd4
791	Zkscan14
792	Rhox9
793	Nkx1-2
794	Zfp973
795	Hmgb3
796	Isx
797	Zfp592
798	Rhox4b
799	Rsl1
800	Zfp382
801	Zfp354b
802	Zfp281
803	Sp6
804	Camta1
805	Meox1
806	Cdx4
807	Foxc1
808	Emx2
809	Zfp101
810	Hoxb7
811	Zfp687
812	Usf3
813	Pou5f2
814	Zfp983
815	Nfx1
816	Mbtps2
817	Zfp68
818	Thrb
819	Ptf1a
820	Cphx3
821	Esrrg
822	Lbx2
823	Ubp1
824	Myt1
825	Zscan22
826	Zfp931
827	Egr3
828	Zbtb16
829	Rhox4c
830	Zfp688
831	Neurod6
832	Stat5a
833	Sox7
834	Gm32802
835	Tbx2
836	Tgif1
837	Nr5a1
838	Irx5
839	Zfp219
840	Vezf1
841	Otp
842	Zfp513
843	Bhlhe22
844	Mlxipl
845	Klf6
846	Zfp729b
847	Myt1l
848	Zfp534
849	Adnp
850	Zscan12
851	Zfp987
852	Myod1
853	Zfp456
854	Batf
855	Zfp991
856	Zfp410
857	Tbx19
858	Foxn3
859	Neurog1
860	Zfp819
861	Hes2
862	Zfp867
863	Zfp655
864	Gm28047
865	Cdip1
866	Zfp467
867	Zfp512b
868	Hnf4g
869	E2f6
870	Sox21
871	Neurod4
872	Zfp786
873	Mis18bp1
874	Creb5
875	Foxo6
876	Zfp369
877	Rbpjl
878	Rhox10
879	Zfp719
880	Zfp825
881	Nr1h5
882	Gm4724
883	Nkx3-1
884	Crxos
885	Rhox12
886	Zfp97
887	Ascl1
888	Gata4
889	Zfp710
890	Sp140
891	Nr1d1
892	Gata3
893	Foxf1
894	Rbak
895	Klf16
896	Mael
897	Creb3l2
898	Pax5
899	Lcorl
900	Prdm13
901	Tgif2
902	Hoxd4
903	Lhx9
904	Zfp648
905	Zfp791
906	Hmg20b
907	Mier1
908	Gm9805
909	Bcl6b
910	Gli1
911	Barx2
912	Prdm5
913	Zfp932
914	Zfp641
915	Gm14410
916	Hmgxb3
917	Zfp760
918	Ar
919	Scx
920	Arid2
921	Smarca1
922	Zfp263
923	Atoh8
924	Zfp52
925	Ovol3
926	Rhox8
927	Zfp119b
928	Npas2
929	Etv4
930	Zfp597
931	Glis1
932	Arnt2
933	Tox4
934	Zfp524
935	Trerf1
936	Lhx3
937	Irf6
938	Zfp57
939	Hoxd10
940	Klf13
941	Vdr
942	Zfp653
943	BC024063
944	Zscan29
945	Egr2
946	Zfp553
947	Id2
948	Heyl
949	Nr6a1
950	Zscan25
951	Pax3
952	Mga
953	Gm14399
954	Lmx1b
955	E2f4
956	Gm14409
957	Pou1f1
958	Stat4
959	Zfp664
960	Zfp282
961	Zfp239
962	Rax
963	Zfp384
964	Carhsp1
965	Zfp992
966	Gsc
967	Nkx6-2
968	Zfp316
969	Gm9044
970	Tbx10
971	Obox6
972	Bach1
973	Sry
974	Pbx1
975	Pou6f1
976	Zfp180
977	Prdm6
978	Tfcp2l1
979	Zfp955a
980	Gatad2b
981	Irx2
982	Foxd3
983	Zfp975
984	Tead3
985	Zfp493
986	Rhox13
987	Six2
988	Alx4
989	Zfp661
990	AL590629.4
991	Zfp978
992	Zbtb10
993	Ppard
994	Zbtb34
995	2610008E11Rik
996	Gtf2i
997	Lcor
998	Lrrfip1
999	AL590629.2
1000	Ybx2
1001	Dlx5
1002	Egr1
1003	Cebpg
1004	Zbtb17
1005	Gm10324
1006	Zfp334
1007	Aff4
1008	Tcf7l2
1009	AC170751.2
1010	Obox7
1011	Dmtf1
1012	Msc
1013	Tfap2e
1014	Dmrta2
1015	Zfp982
1016	Hopx
1017	Irf3
1018	Sp9
1019	Zfp9
1020	Zfp986
1021	Zic3
1022	Gata5
1023	Atf3
1024	Zfp414
1025	Zfp606
1026	Zscan4f
1027	Zfp92
1028	Npas1
1029	Zfy2
1030	Zfp111
1031	Gm4969
1032	Rhox3h
1033	Relb
1034	Hhex
1035	Hmga2
1036	Nkx2-4
1037	Nr2f1
1038	Tfdp1
1039	Zfp131
1040	Bnc2
1041	Tulp4
1042	Nfkb2
1043	Zscan10
1044	Rxrg
1045	Sall1
1046	Mybl2
1047	Irx6
1048	Zfp622
1049	Dbx2
1050	A430033K04Rik
1051	Olig3
1052	Hoxa11
1053	Zfp69
1054	Sp8
1055	Zfp35
1056	Myrfl
1057	9130019O22Rik
1058	Pias2
1059	Stat5b
1060	Hoxc6
1061	AI987944
1062	Foxj3
1063	Zfp322a
1064	Gzf1
1065	Elf1
1066	Elf4
1067	Tbx21
1068	Rcor2
1069	Irx4
1070	Zfp276
1071	Gm20939
1072	Zbtb41
1073	Zglp1
1074	Gata2
1075	Ascl2
1076	Irx3
1077	Zfp942
1078	Dnajc1
1079	Rfx8
1080	Homez
1081	Tbx1
1082	Thap11
1083	Mycs
1084	Gm14325
1085	Irf4
1086	Tulp2
1087	Dmrt3
1088	Csde1
1089	Rfx5
1090	Zmat1
1091	Tlx3
1092	Zfp959
1093	Gm14408
1094	Pou3f4
1095	Zfp65
1096	Zfp14
1097	Mynn
1098	Zbtb7b
1099	Id3
1100	Zfp763
1101	Hes1
1102	Hes5
1103	Zbtb4
1104	Hsf3
1105	Cdx1
1106	Tcf12
1107	Zscan4-ps2
1108	Nr2f6
1109	Atf2
1110	Zscan21
1111	5730507C01Rik
1112	Gcm1
1113	Rhox9
1114	Foxp4
1115	Gm14295
1116	Zfy1
1117	Zfp438
1118	Csrnp3
1119	B020011L13Rik
1120	Nhlh1
1121	Batf2
1122	Zfp788
1123	Etv6
1124	Zbtb12
1125	Zfp691
1126	Helt
1127	Hmgb4
1128	Zfp780b
1129	Rfx1
1130	Hoxd4
1131	Plagl1
1132	Zfp40
1133	Nkx1-1
1134	Zbtb11
1135	Zfp248
1136	Zfp619
1137	Hoxa9
1138	Rorc
1139	Pdx1
1140	Onecut2
1141	Zfp879
1142	Dmbx1
1143	Neurod1
1144	Wt1
1145	E2f7
1146	Zfhx3
1147	Isl1
1148	Bcl11a
1149	Foxd1
1150	Gm20422
1151	Zfp810
1152	Pou5f1
1153	Zfp213
1154	Gbx1
1155	Zfp827
1156	Zfp74
1157	Zfp386
1158	Zbed6
1159	Zfp948
1160	Zzz3
1161	Tulp3
1162	Foxb2
1163	Mysm1
1164	Zfp3
1165	Hmga1b
1166	Zfp628
1167	Pitx2
1168	Zfp526
1169	Rhox2b
1170	Elf5
1171	Runx1
1172	Zscan4-ps3
1173	Gm14124
1174	Hoxb8
1175	Zfp93
1176	Tbx5
1177	Zscan2
1178	Hivep3
1179	Zfp345
1180	Scrt2
1181	Osr1
1182	Zfp677
1183	Barhl2
1184	Nfatc3
1185	Zfp951
1186	Zscan20
1187	CAAA01180111
1188	Patz1
1189	Zfp174
1190	Junb
1191	Stat2
1192	Ikzf3
1193	Pparg
1194	Sp2
1195	Nkx2-6
1196	Nkx3-2
1197	Meis1
1198	Zfp367
1199	Foxk2
1200	Zfp398
1201	Zfp937
1202	Xbp1
1203	Zfp770
1204	Sall4
1205	Zim1
1206	Zfp558
1207	Tbr1
1208	Otx2
1209	Tfap2a
1210	Fezf2
1211	Zfp324
1212	Hmx1
1213	Zfp512
1214	Zfp354a
1215	E4f1
1216	Hoxd12
1217	Neurog2
1218	Zxdc
1219	Snapc4
1220	Rel
1221	Terf2
1222	Zfp639
1223	Cbfb
1224	Vsx2
1225	Nfe2
1226	Dbp
1227	Zfp629
1228	Zbtb33
1229	Rfx7
1230	Mesp1
1231	Dnajc2
1232	Twist1
1233	Pou3f2
1234	Six1
1235	Zfp820
1236	Zkscan3
1237	Sox8
1238	Zfp12
1239	Neurog3
1240	Lhx4
1241	Ehf
1242	Zfp607a
1243	Zfp532
1244	Tbx4
1245	Gm32687
1246	Zfp119a
1247	Tfcp2
1248	Klf8
1249	Arid1b
1250	Gatad1
1251	Dlx1
1252	Foxf2
1253	Etv5
1254	Pias1
1255	Zfp738
1256	Zfp568
1257	Tgif2lx2
1258	Fosl1
1259	Hsf4
1260	Hoxa7
1261	Sohlh1
1262	Myb
1263	Hsfy2
1264	Zscan4c
1265	2610021A01Rik
1266	Rhox3f
1267	Klf17
1268	Gm6710
1269	Zfp981
1270	Arid4a
1271	Hoxd9
1272	Zbtb6
1273	Rhox3a2
1274	Rhox4d
1275	Zfp934
1276	Zhx1
1277	Zfp53
1278	Zfp715
1279	Hoxa2
1280	Plag1
1281	2700081O15Rik
1282	Zmat3
1283	Zfp965
1284	Foxn4
1285	Zfp423
1286	Zfp300
1287	Gfi1
1288	BC025920
1289	Bhlha9
1290	Tfeb
1291	Zic1
1292	Obox1
1293	Zfp358
1294	Gm4981
1295	Hsf5
1296	Hoxa3
1297	Pax2
1298	Jdp2
1299	Cebpb
1300	Rhox7b
1301	Arid3c
1302	Rora
1303	Atf1
1304	Ttf1
1305	Rslcan18
1306	Zfp979
1307	Aire
1308	Nsd2
1309	Zfp954
1310	Zfp354c
1311	Gm29106
1312	Irf7
1313	Gm19965
1314	Zfp599
1315	Zfp735
1316	Thap3
1317	Hesx1
1318	Trp73
1319	Zfp446
1320	Zfp971
1321	Zfp930
1322	Snai1
1323	Vax1
1324	Msgn1
1325	Mecom
1326	Onecut1
1327	Mta1
1328	Sall3
1329	Zfp708
1330	Smad9
1331	Gm14391
1332	Myrf
1333	Paxbp1
1334	Hoxd3
1335	Cic
1336	9130023H24Rik
1337	Tfap4
1338	Cebpa
1339	Nhlh2
1340	Gtf2ird2
1341	Rhox11
1342	Zfp422
1343	Dmrt2
1344	Zfp972
1345	Arntl2
1346	Nkx2-2
1347	Zkscan17
1348	Fosl2
1349	Bsx
1350	Ncoa1
1351	Zfp329
1352	Foxl1
1353	Aebp2
1354	Meis2
1355	Zfp637
1356	Gm2007
1357	Zbtb42
1358	Hes7
1359	Bhlha15
1360	Nkx6-1
1361	Hoxc11
1362	Cdx2
1363	Foxd3
1364	Zfp566
1365	Zfp341
1366	Rhox2a
1367	Nkx2-9
1368	Pax8
1369	Zfp617
1370	Zfp27
1371	Lin28a
1372	Zfp521
1373	Hmgxb4
1374	Dmrtb1
1375	Bhlhe40
1376	Klf4
1377	Zfp319
1378	Zfp668
1379	Sox11
1380	Zfp110
1381	Gm7145
1382	Id4
1383	Gm4631
1384	Zfp217
1385	Zkscan4
1386	Tshz2
1387	Hsf1
1388	Tef
1389	Pbrm1
1390	Smad2
1391	Tulp1
1392	Gm14326
1393	Phox2a
1394	Alx1
1395	Tead4
1396	Hnf4a
1397	Tsc22d3
1398	Tbx18
1399	Zfp777
1400	Foxh1
1401	Hoxc5
1402	Fiz1
1403	Mnx1
1404	Zfp994
1405	Hoxd11
1406	Pou6f2
1407	Zfp560
1408	Gm12845
1409	Smarcc2
1410	Zhx3
1411	Grhl3
1412	Gata6
1413	Rhox3c
1414	Pias3
1415	Nfia
1416	Lhx1
1417	Obox5
1418	Msx1
1419	Nr2e1
1420	Zfp626
1421	Zeb1
1422	Hmgb2
1423	Gm14305
1424	Rbpj
1425	Zbtb8b
1426	Uncx
1427	Zfp420
1428	Thra
1429	Foxs1
1430	Zfp87
1431	Foxn2
1432	Zbtb40
1433	Platr25
1434	Zfp853
1435	Zbtb49
1436	Zbtb21
1437	Rela
1438	Zfpm2
1439	Smarcc1
1440	4932411N23Rik
1441	Gm9046
1442	Tshz3
1443	Yy1
1444	Tead2
1445	Gm4924
1446	Zfp784
1447	Lhx2
1448	Sox3
1449	D3Ertd254e
1450	2010315B03Rik
1451	Hlf
1452	Zfp184
1453	Isl2
1454	Hoxd13
1455	Hoxc13
1456	Zbtb1
1457	Zfp764
1458	Hoxb3
1459	Gm14444
1460	Hand1
1461	Noto
1462	Nr1h4
1463	Zfp277
1464	Zfp335
1465	Mef2d
1466	Zfp811
1467	Zfp595
1468	Gm10778
1469	Tox2
1470	Rfx2
1471	Zfp36l1
1472	Six4
1473	Zfp449
1474	Gm17067
1475	Zfp873
1476	Meox2
1477	Hoxb13
1478	Zfp955b
1479	Zfp799
1480	Runx2
1481	St18
1482	Srebf2
1483	Zic4
1484	Zfp865
1485	E430018J23Rik
1486	Duxbl3
1487	Mkx
1488	Hivep1
1489	Mta3
1490	L3mbtl1
1491	Rlf
1492	AL593853.1
1493	Rhox6
1494	Zfp874b
1495	Tsc22d1
1496	Nfyc
1497	Gli2
1498	Rhox1
1499	Hic2
1500	Npas4
1501	Hivep2
1502	Zfp933
1503	Zfp773
1504	Pbx4
1505	Sp4
1506	Bnc1
1507	Gm2381
1508	Zfp85
1509	Scrt1
1510	Rhox4f
1511	Csdc2
1512	Pou2f2
1513	Figla
1514	Pax9
1515	Emx1
1516	Myog
1517	Mier2
1518	Lin28b
1519	Zeb2
1520	Rhox7a
1521	Zfp366
1522	Batf3
1523	Zbtb32
1524	Gm11009
1525	Esrrb
1526	Zfp952
1527	Kmt2c
1528	Zfp583
1529	Zfp711
1530	Zfp574
1531	Zfp11
1532	Zfp729a
1533	Nr4a1
1534	Zfp317
1535	Zfp229
1536	Zfp563
1537	Zfp458
1538	Zfp143
1539	Zfp518b
1540	Nfic
1541	Tub
1542	Mxd4
1543	Zxdb
1544	Pbx2
1545	Zfp935
1546	Zmiz1
1547	Wdhd1
1548	Rhox2f
1549	Hoxc10
1550	Gli3
1551	Zfp212
1552	Irf8
1553	Zbtb7a
1554	Gtf2ird1
1555	Gm6871
1556	Prrx1
1557	Tcf25
1558	Tax1bp1
1559	Khsrp
1560	Zfp318
1561	Zfp207
1562	Plek
1563	Yeats4
1564	Nme2
1565	Hif1a
1566	Maf1
1567	Son
1568	Cebpz
1569	Epas1
1570	Setbp1
1571	Zfp511
1572	Cpeb1
1573	Carf
1574	Ahctf1
1575	Blzf1
1576	Mllt10
1577	Myef2
1578	Gabpb1
1579	Rbck1
1580	Zgpat
1581	Xpa
1582	Casz1
1583	Cenpa
1584	Zfp326
1585	Cnbp
1586	Tmf1
1587	Dmrtc1a
1588	Plscr1
1589	Ltf
1590	Crebl2
1591	Gpbp1
1592	Gpbp1l1
1593	Zfp395
1594	Fam170a
1595	Thyn1
1596	Rfxank
1597	Cenpt
1598	Cc2d1a
1599	Zfp280c
1600	Tfb1m
1601	Capn15
1602	Bclaf1
1603	Parp12
1604	Zfp280d
1605	Gabpb2
1606	Phb
1607	Zfp503
1608	L3mbtl3
1609	Akna
1610	Ciz1
1611	Zfp750
1612	Smarcal1
1613	Znfx1
1614	Zfp609
1615	Tet2
1616	Nfrkb
1617	Elmsan1
1618	Pura
1619	Nkrf
1620	Zfp488
1621	Preb
1622	Spz1
1623	Crebrf
1624	Purg
1625	Zfp280b
1626	Tcf19
1627	Zfp608
1628	Adnp2
1629	Gon4l
1630	Phtf1
1631	Rag1
1632	Zfp706
1633	D630045J12Rik
1634	Lyar
1635	Cenps
1636	Purb
