# Supplementary material for: Computational analysis of crosstalk between transcriptional regulators and RNA-binding proteins suggests mutual regulation of polycomb proteins and SRSF1 influencing adult hippocampal neurogenesis
Source: Discov Ment Health. 2023 Mar 6;3(1):7. doi: 10.1007/s44192-023-00034-5 (PMC10501017; doi:10.1007/s44192-023-00034-5)
Supplement: Supplementary file 2 — Supplementary file2 (XLSX 12 KB) [file 44192_2023_34_MOESM2_ESM.xlsx]

## Sheet: Info
The hub nodes within the transcriptional regulators and RNA-binding protein networks identified through the parameters available on CytoHubba are given in this file, as separate sheets.

## Sheet: Transcriptional regulators
MCC	DMNC	MNC	Degree	EPC	BottleNeck	EcCentricity	Closeness	Radiality	Betweenness	Stress	Clustering coefficient
10090.ENSMUSP00000080419	10090.ENSMUSP00000105255	10090.ENSMUSP00000104298	10090.ENSMUSP00000104298	10090.ENSMUSP00000104298	10090.ENSMUSP00000028071	10090.ENSMUSP00000080419	10090.ENSMUSP00000104298	10090.ENSMUSP00000104298	10090.ENSMUSP00000104298	10090.ENSMUSP00000104298	10090.ENSMUSP00000135703
10090.ENSMUSP00000017692	10090.ENSMUSP00000084896	10090.ENSMUSP00000080419	10090.ENSMUSP00000080419	10090.ENSMUSP00000080419	10090.ENSMUSP00000021674	10090.ENSMUSP00000063562	10090.ENSMUSP00000080419	10090.ENSMUSP00000080419	10090.ENSMUSP00000080419	10090.ENSMUSP00000096755	10090.ENSMUSP00000072617
10090.ENSMUSP00000075476	10090.ENSMUSP00000028232	10090.ENSMUSP00000096755	10090.ENSMUSP00000096755	10090.ENSMUSP00000096755	10090.ENSMUSP00000104298	10090.ENSMUSP00000102853	10090.ENSMUSP00000096755	10090.ENSMUSP00000096755	10090.ENSMUSP00000096755	10090.ENSMUSP00000080419	10090.ENSMUSP00000008090
10090.ENSMUSP00000102853	10090.ENSMUSP00000080278	10090.ENSMUSP00000120152	10090.ENSMUSP00000120152	10090.ENSMUSP00000028071	10090.ENSMUSP00000087870	10090.ENSMUSP00000105049	10090.ENSMUSP00000120152	10090.ENSMUSP00000120152	10090.ENSMUSP00000028071	10090.ENSMUSP00000028071	10090.ENSMUSP00000105255
10090.ENSMUSP00000134205	10090.ENSMUSP00000026032	10090.ENSMUSP00000028071	10090.ENSMUSP00000028071	10090.ENSMUSP00000120152	10090.ENSMUSP00000080419	10090.ENSMUSP00000106137	10090.ENSMUSP00000028071	10090.ENSMUSP00000028071	10090.ENSMUSP00000087870	10090.ENSMUSP00000120152	10090.ENSMUSP00000003640
10090.ENSMUSP00000038229	10090.ENSMUSP00000026662	10090.ENSMUSP00000052648	10090.ENSMUSP00000052648	10090.ENSMUSP00000052648	10090.ENSMUSP00000017692	10090.ENSMUSP00000036907	10090.ENSMUSP00000052648	10090.ENSMUSP00000052648	10090.ENSMUSP00000020243	10090.ENSMUSP00000087870	10090.ENSMUSP00000084896
10090.ENSMUSP00000028071	10090.ENSMUSP00000105245	10090.ENSMUSP00000070070	10090.ENSMUSP00000070070	10090.ENSMUSP00000070070	10090.ENSMUSP00000020243	10090.ENSMUSP00000134205	10090.ENSMUSP00000070070	10090.ENSMUSP00000070070	10090.ENSMUSP00000120152	10090.ENSMUSP00000020243	10090.ENSMUSP00000028232
10090.ENSMUSP00000105245	10090.ENSMUSP00000107641	10090.ENSMUSP00000140112	10090.ENSMUSP00000087870	10090.ENSMUSP00000034973	10090.ENSMUSP00000025867	10090.ENSMUSP00000025444	10090.ENSMUSP00000087870	10090.ENSMUSP00000034973	10090.ENSMUSP00000111977	10090.ENSMUSP00000136372	10090.ENSMUSP00000080278
10090.ENSMUSP00000084896	10090.ENSMUSP00000098677	10090.ENSMUSP00000087870	10090.ENSMUSP00000140112	10090.ENSMUSP00000017692	10090.ENSMUSP00000029611	10090.ENSMUSP00000025965	10090.ENSMUSP00000034973	10090.ENSMUSP00000140112	10090.ENSMUSP00000029611	10090.ENSMUSP00000029611	10090.ENSMUSP00000105538
10090.ENSMUSP00000026032	10090.ENSMUSP00000075476	10090.ENSMUSP00000034973	10090.ENSMUSP00000034973	10090.ENSMUSP00000111977	10090.ENSMUSP00000035020	10090.ENSMUSP00000112137	10090.ENSMUSP00000140112	10090.ENSMUSP00000087870	10090.ENSMUSP00000136372	10090.ENSMUSP00000052648	10090.ENSMUSP00000078070

## Sheet: RNA-binding proteins
MCC	DMNC	MNC	Degree	EPC	BottleNeck	EcCentricity	Closeness	Radiality	Betweenness	Stress	Clustering coefficient
10090.ENSMUSP00000120595	10090.ENSMUSP00000007980	10090.ENSMUSP00000120595	10090.ENSMUSP00000120595	10090.ENSMUSP00000120595	10090.ENSMUSP00000048340	10090.ENSMUSP00000020397	10090.ENSMUSP00000120595	10090.ENSMUSP00000120595	10090.ENSMUSP00000039269	10090.ENSMUSP00000039269	10090.ENSMUSP00000007980
10090.ENSMUSP00000042658	10090.ENSMUSP00000121005	10090.ENSMUSP00000039269	10090.ENSMUSP00000039269	10090.ENSMUSP00000117045	10090.ENSMUSP00000008477	10090.ENSMUSP00000081142	10090.ENSMUSP00000039269	10090.ENSMUSP00000039269	10090.ENSMUSP00000120595	10090.ENSMUSP00000120595	10090.ENSMUSP00000025506
10090.ENSMUSP00000039269	10090.ENSMUSP00000138399	10090.ENSMUSP00000042658	10090.ENSMUSP00000042658	10090.ENSMUSP00000042658	10090.ENSMUSP00000001042	10090.ENSMUSP00000002551	10090.ENSMUSP00000042658	10090.ENSMUSP00000042658	10090.ENSMUSP00000096549	10090.ENSMUSP00000001809	10090.ENSMUSP00000030404
10090.ENSMUSP00000120115	10090.ENSMUSP00000125761	10090.ENSMUSP00000005041	10090.ENSMUSP00000005041	10090.ENSMUSP00000039269	10090.ENSMUSP00000076989	10090.ENSMUSP00000134734	10090.ENSMUSP00000005041	10090.ENSMUSP00000005041	10090.ENSMUSP00000110103	10090.ENSMUSP00000096549	10090.ENSMUSP00000044178
10090.ENSMUSP00000126192	10090.ENSMUSP00000107595	10090.ENSMUSP00000110103	10090.ENSMUSP00000110103	10090.ENSMUSP00000110103	10090.ENSMUSP00000031513	10090.ENSMUSP00000110103	10090.ENSMUSP00000110103	10090.ENSMUSP00000110103	10090.ENSMUSP00000001809	10090.ENSMUSP00000110103	10090.ENSMUSP00000062025
10090.ENSMUSP00000134734	10090.ENSMUSP00000020263	10090.ENSMUSP00000120115	10090.ENSMUSP00000120115	10090.ENSMUSP00000005041	10090.ENSMUSP00000074160	10090.ENSMUSP00000047571	10090.ENSMUSP00000120115	10090.ENSMUSP00000120115	10090.ENSMUSP00000088365	10090.ENSMUSP00000042658	10090.ENSMUSP00000107908
10090.ENSMUSP00000110103	10090.ENSMUSP00000107908	10090.ENSMUSP00000126192	10090.ENSMUSP00000126192	10090.ENSMUSP00000120115	10090.ENSMUSP00000027438	10090.ENSMUSP00000088365	10090.ENSMUSP00000126192	10090.ENSMUSP00000126192	10090.ENSMUSP00000120115	10090.ENSMUSP00000005041	10090.ENSMUSP00000117040
10090.ENSMUSP00000130023	10090.ENSMUSP00000130023	10090.ENSMUSP00000117045	10090.ENSMUSP00000117045	10090.ENSMUSP00000074160	10090.ENSMUSP00000110103	10090.ENSMUSP00000058105	10090.ENSMUSP00000117045	10090.ENSMUSP00000117045	10090.ENSMUSP00000042658	10090.ENSMUSP00000120115	10090.ENSMUSP00000121005
10090.ENSMUSP00000117045	10090.ENSMUSP00000108828	10090.ENSMUSP00000074160	10090.ENSMUSP00000074160	10090.ENSMUSP00000126192	10090.ENSMUSP00000096549	10090.ENSMUSP00000063744	10090.ENSMUSP00000074160	10090.ENSMUSP00000020397	10090.ENSMUSP00000005041	10090.ENSMUSP00000088365	10090.ENSMUSP00000124871
10090.ENSMUSP00000005041	10090.ENSMUSP00000054863	10090.ENSMUSP00000020397	10090.ENSMUSP00000020397	10090.ENSMUSP00000002551	10090.ENSMUSP00000120595	10090.ENSMUSP00000130023	10090.ENSMUSP00000020397	10090.ENSMUSP00000096549	10090.ENSMUSP00000117045	10090.ENSMUSP00000126192	10090.ENSMUSP00000130145
