# Supplementary material for: Computational analysis of crosstalk between transcriptional regulators and RNA-binding proteins suggests mutual regulation of polycomb proteins and SRSF1 influencing adult hippocampal neurogenesis
Source: Discov Ment Health. 2023 Mar 6;3(1):7. doi: 10.1007/s44192-023-00034-5 (PMC10501017; doi:10.1007/s44192-023-00034-5)
Supplement: Supplementary file 3 — Supplementary file3 (XLSX 20 KB) [file 44192_2023_34_MOESM3_ESM.xlsx]

## Sheet: Sheet1
	The 397 AHN-related genes from MANGO were analyzed to identify SRSF1 targets and H3K27me3 targets. These target genes are arranged functional category-wise, in the following sheets.

## Sheet: Axonogenesis
SRSF1 targets	H3K27me3 targets
Ccdc88a
Nfkb1

## Sheet: Dendritogenesis
SRSF1 targets	H3K27me3 targets
Akt1	Bcl11b
Atp6ap2	Bdnf
Bdnf	Cdc42
Cdc42	Disc1
Dbi	Dkk1
Dnm1l	Ephb1
Fmr1	Nr3c1
Gadd45b	Olig2
Igf1	Pax6
Ndel1	Tnfsf13b
Pten
Rac1
Sparc

## Sheet: Differentiation
SRSF1 targets	H3K27me3 targets
Ager	Bdnf
Atm	Ccnd2
Bdnf	Cdc42
Bmp4	Eomes
Cdc42	Hes5
Ctnnb1	Igf2
Dnmt1	Klf9
Fmr1	Neurog2
Gdnf	Nr3c1
Gmnn	Olig2
Igf1
Mecp2
Rac1
Stat3
Ube3a

## Sheet: Expression
SRSF1 targets	H3K27me3 targets
Ager	Ache
Atf2	Bcl11b
Atm	Bmpr1b
Bmpr1a	Calb2
Cacna1c	Casp7
Calu	Ccnd1
Cdc42	Cdc42
Cdkn1a	Cxcl12
Cdkn1b	Dab1
Ctnnb1	Eomes
Cxcl12	Ephb1
Dbi	Ephb4
Dbn1	Gfap
Dgcr8	Gli1
Dnmt1	Gli2
Ephb4	Hes5
Gsn	Id1
Id1	Insm1
Ifnar1	Jag1
Lgals1	Lef1
Map2	Lepr
Mecp2	Mmp9
Nde1	Neurog2
Ndel1	Nos1
Per2	Nr3c1
Ptch1	Pax6
Rac1	Prox1
Rdx	Sox21
Rrm1	Tnfrsf1a
Smad2	Tnfrsf1b
Sox4
Sparc
Syn3
Tnfrsf1a
Tnfrsf1b

## Sheet: Function
SRSF1 targets	H3K27me3 targets
Cxcl12	Cxcl12
	Disc1
	Klf9
	Nr3c1

## Sheet: Maturation
SRSF1 targets	H3K27me3 targets
Bdnf	Bcl11b
Gsk3b	Bdnf
Rac1	Cdc42
Cdc42	Disc1
Htt	Ephb1
	Slc12a5

## Sheet: Migration
SRSF1 targets	H3K27me3 targets
Bdnf	Bdnf
Ccdc88a	Dab1
Gsk3b	Disc1
Ndel1	Ephb1
Pafah1b1	Nr3c1

## Sheet: Neuritoenesis
SRSF1 targets	H3K27me3 targets

## Sheet: Numbers
SRSF1 targets	H3K27me3 targets
App	Ache
Atm	Adcyap1
Bbc3	Arntl
Bcl2l11	Bcl11b
Bdnf	Bcl2l11
Bmp4	Bdnf
Bmpr1a	Bmpr1b
Braf	Ccnd1
Btg1	Ccnd2
Cdk2	Dab1
Cdkn1a	Ephb1
Cdkn1b	Epo
Cit	Faah
Ctnnb1	Fgfr2
Dgcr8	Fst
Dlst	Gli1
Dnmt1	Glp1r
E2f1	Htr1a
Fgfr1	Htr2c
Fgfr2	Igf2
Fmr1	Lepr
Gdnf	Lipg
Gsk3b	Neurog2
Gsn	Ngf
Hsf1	Nos1
Htt	Nr3c1
Ifnar1	Ntf3
Igf1	Olig2
Kif3a	Pax6
Lgals1	Phox2a
Map2k5	Prox1
Nde1	Ptgs2
Ndel1	Sox21
Nfkb1	Tap1
Notch2	Tgfbr2
Pafah1b1	Tnf
Pcmt1	Tnfrsf1a
Per2	Tnfrsf1b
Plau	Tnfsf13b
Prnp	Trp73
Pten	Vipr2
Ptgs2	Eomes
Rb1cc1
Smad7
Sox4
Stat3
Tnfrsf1a
Tnfrsf1b
Ube3a
Vegfa

[truncated: 2 more sheets: Proliferation, Survival]
